# Supplementary material for: Downregulation of microRNA-145 may contribute to liver fibrosis in biliary atresia by targeting ADD3
Source: PLoS One. 2017 Sep 13;12(9):e0180896. doi: 10.1371/journal.pone.0180896 (PMC5597134; doi:10.1371/journal.pone.0180896)
Supplement: S1 Data — (ZIP) [file pone.0180896.s003.zip]

Archive with 14 entries (13 files):
- Supplement data/Clinical Information.xlsx
- Supplement data/
- Supplement data/ADD3 3'UTR plasmid--luciferase reporter assay.xls
- Supplement data/Mutant ADD3 3'UTR plasmid--luciferase reporter assay.xls
- Supplement data/WB--ADD3.txt
- Supplement data/WB--Akt.txt
- Supplement data/WB--b-actin (compared to Akt).txt
- Supplement data/WB--b-actin (compared to p-Akt).txt
- Supplement data/WB--b-actin (compared tp ADD3).txt
- Supplement data/WB--p-Akt.txt
- Supplement data/qPCR-Down-expressed miR-145.xlsx
- Supplement data/qPCR-Over-expressed ADD3.xls
- Supplement data/qPCR-Post-transfection ADD3 Expression.xlsx
- Supplement data/qPCR-Post-transfection MiR-145-5p Expression.xlsx
