# Supplementary material for: Downregulation of microRNA-145 may contribute to liver fibrosis in biliary atresia by targeting ADD3
Source: PLoS One. 2017 Sep 13;12(9):e0180896. doi: 10.1371/journal.pone.0180896 (PMC5597134; doi:10.1371/journal.pone.0180896)
Supplement: S1 Data — (ZIP) [file pone.0180896.s003.zip › Supplement data/Clinical Information.xlsx]

## Sheet: Sheet1
Group	Gender (M/F)	Hospital No.	TB (umol/L)	DB (umol/L)	ALT (IU/L)	AST (IU/L)	ALP (IU/L)	GGT (IU/L)
CC	M	302358	17.3	1.9	23	15	171	16
	F	310313	15.9	2.1	16	29	227	58
	M	291378	16.6	1.6	18	17	292	27
	F	232391	14.9	2.5	48	31	162	29
	F	322761	16.7	5.5	21	39	237	41
	F	290557	26.8	3.1	25	12	177	16
	F	291537	14	1.7	18	20	391	45
	M	331727	16.6	4.9	23	17	325	15
	F	314972	18.1	1.4	32	28	179	10
	F	331134	24.6	1.7	25	13	173	23
	M	259515	15.9	2.1	61	10	123	14
	F	295955	15.8	0.7	19	23	95	13
	M	289355	14.1	1.1	31	27	168	18
	M	323725	10.7	2.2	34	13	102	15
BA	F	307977	135.2	81.4	172	246	598	784
	F	257779	177.4	97	231	260	575	562
	M	278023	158.6	99.4	103	299	414	688
	F	280158	223.2	112.7	72	228	301	662
	F	287803	156.7	68.3	266	308	370	566
	F	258495	230.4	115.1	117	173	519	950
	M	300298	153.3	74.4	246	534	583	368
	M	280960	166.8	71.2	113	179	658	559
	M	291950	181.7	89.9	69	295	885	773
	M	298775	216.8	110.9	97	218	716	727
	F	340027	198.1	96.6	125	135	731	731
	M	341726	131.5	93.5	211	142	659	481
	M	341167	133.2	94.2	259	195	927	804
	F	342650	121.8	60.4	231	187	794	664
