# Supplementary material for: Downregulation of microRNA-145 may contribute to liver fibrosis in biliary atresia by targeting ADD3
Source: PLoS One. 2017 Sep 13;12(9):e0180896. doi: 10.1371/journal.pone.0180896 (PMC5597134; doi:10.1371/journal.pone.0180896)
Supplement: S1 Data — (ZIP) [file pone.0180896.s003.zip › Supplement data/ADD3 3'UTR plasmid--luciferase reporter assay.xls]

## Sheet: General
Operator
Header	x_DTX880_Lumi_96well
Identification	x_DTX880_Lumi_96well
Date	2016-11-12 10:42:28
Description
PlateName	20161112-104139
DateMeasured	2016-11-12 10:41:43
DateEvaluated	2016-11-12 10:42:23
ValidState	Measured
Software	Multimode Detection Software
Version	3.5.0.3
Instrument Name	DTX 880
Serial Number	1503
Labware
Name	x_DTX_Lumi_Greiner 96 white std
Rows	8
Columns	12
ProtectionState	Normal
WellShape	Round
BottomShape	Flat
Created	2007-02-21 19:50:50
DateEdited	2007-05-14 02:49:54
LotNr	DefaultLot
Optimized	2007-05-14 02:49:54
Orientation	Landscape
ReadMode	Row
Notes	Lumitrac 200, #655 075
Protocol
ProtocolName	x_DTX880_Lumi_96well
ApplicationType	Analysis
DateCreated	2007-05-14 03:37:51
DateEdited	2016-11-12 10:41:23
DateMeasured	2016-11-12 10:41:43
DateEvaluated	2016-11-12 10:42:23
Notes

## Sheet: Raw_P_1
		Group	Firefly	Renilla	Ratio of firefly:Renilla
		NC	35636	1919	18.5701	1
			35087	1919	18.284	0.984594
			43493	2287	19.0175	1.02409
			43120	2287	18.8544	1.01531
		Anti-MiR-145	50023	2287	21.8728	1.17785
			49609	2287	21.6917	1.1681
			44639	2201	20.2812	1.09215
			44470	2201	20.2045	1.08801
		MiR-145	42992	2435	17.6559	0.950768
			42216	2435	17.3372	0.933607
			42154	2443	17.255	0.929183
			41440	2443	16.9628	0.913445
Well A.9	50023
Well A.10	44639
Well A.11	43493
Well A.12	35636

## Sheet: Method_Info
Methods
Name	x_DTX880_Lumi_1000ms
SequenceNumber	0
Hardware	SL 1
Emission Wavelength (nm)	0 SL 1
Integration Time	1
Settings
Technique	Luminescence
Type	Monochromatic
ReadHeight	3
PlateID
WellRows	8
WellCols	12
Cycles	1
PointsColumn	1
PointsRows	1
MaximumValue	50023
MinimumValue	0
Units	RLU
Notes	+ | X:-1| Y:0| Ex:0| Em:-2| L:0| Sh:0| |Gains:0 0|Led: 17| LedCurrent:0.00mA| LedPoti:0| LedLowPoti:0| LedLowRefADC:0| RefNorm:0| PMTPower:180| PMTThreshold:144| Background:0 @ 0| :0.00000 0 0 0 0 0 0 0 | :2 417 200 2181 21 160 0| :417 1889|Z-Pos: 300 2110 1 41 13|FW:V1.1 b32 10.12.2010|PIC:V1.0 b5 30.01.2006
