# Supplementary material for: Downregulation of microRNA-145 may contribute to liver fibrosis in biliary atresia by targeting ADD3
Source: PLoS One. 2017 Sep 13;12(9):e0180896. doi: 10.1371/journal.pone.0180896 (PMC5597134; doi:10.1371/journal.pone.0180896)
Supplement: S1 Data — (ZIP) [file pone.0180896.s003.zip › Supplement data/Mutant ADD3 3'UTR plasmid--luciferase reporter assay.xls]

## Sheet: General
Operator
Header	x_DTX880_Lumi_96well
Identification	x_DTX880_Lumi_96well
Date	2016-11-12 10:42:28
Description
PlateName	20161112-104139
DateMeasured	2016-11-12 10:41:43
DateEvaluated	2016-11-12 10:42:23
ValidState	Measured
Software	Multimode Detection Software
Version	3.5.0.3
Instrument Name	DTX 880
Serial Number	1503
Labware
Name	x_DTX_Lumi_Greiner 96 white std
Rows	8
Columns	12
ProtectionState	Normal
WellShape	Round
BottomShape	Flat
Created	2007-02-21 19:50:50
DateEdited	2007-05-14 02:49:54
LotNr	DefaultLot
Optimized	2007-05-14 02:49:54
Orientation	Landscape
ReadMode	Row
Notes	Lumitrac 200, #655 075
Protocol
ProtocolName	x_DTX880_Lumi_96well
ApplicationType	Analysis
DateCreated	2007-05-14 03:37:51
DateEdited	2016-11-12 10:41:23
DateMeasured	2016-11-12 10:41:43
DateEvaluated	2016-11-12 10:42:23
Notes

## Sheet: Raw_P_1
		Luminescence Group	Firefly	Renilla	Ratio of firefly:Renilla
		NC	6824	644	10.5963
			7028	667	10.5367
			6759	658	10.272
			4154	506	8.20949
			4334	462	9.38095
			4328	439	9.85877
		Anti-MiR-145	1289	131	9.83969
			1381	163	8.47239
			1309	125	10.472
			1365	147	9.28571
			1377	135	10.2
			1386	144	9.625
		MiR-145	3558	357	9.96639
			3630	359	10.1114
			3646	382	9.5445
			1419	137	10.3577
			1408	131	10.7481
			1482	143	10.3636
Well A.9	50023
Well A.10	44639
Well A.11	43493
Well A.12	35636

## Sheet: Method_Info
Methods
Name	x_DTX880_Lumi_1000ms
SequenceNumber	0
Hardware	SL 1
Emission Wavelength (nm)	0 SL 1
Integration Time	1
Settings
Technique	Luminescence
Type	Monochromatic
ReadHeight	3
PlateID
WellRows	8
WellCols	12
Cycles	1
PointsColumn	1
PointsRows	1
MaximumValue	50023
MinimumValue	0
Units	RLU
Notes	+ | X:-1| Y:0| Ex:0| Em:-2| L:0| Sh:0| |Gains:0 0|Led: 17| LedCurrent:0.00mA| LedPoti:0| LedLowPoti:0| LedLowRefADC:0| RefNorm:0| PMTPower:180| PMTThreshold:144| Background:0 @ 0| :0.00000 0 0 0 0 0 0 0 | :2 417 200 2181 21 160 0| :417 1889|Z-Pos: 300 2110 1 41 13|FW:V1.1 b32 10.12.2010|PIC:V1.0 b5 30.01.2006
