# Supplementary material for: Downregulation of microRNA-145 may contribute to liver fibrosis in biliary atresia by targeting ADD3
Source: PLoS One. 2017 Sep 13;12(9):e0180896. doi: 10.1371/journal.pone.0180896 (PMC5597134; doi:10.1371/journal.pone.0180896)
Supplement: S1 Data — (ZIP) [file pone.0180896.s003.zip › Supplement data/WB--ADD3.txt]

Experiment Id: -1
Date/Time: 2017-01-18 23:39:17
Modified Date/Time: 2017-01-18 00:07:21
Title: 
Experimenter: JPM
Images: 
Description: 
Mol. Weight Standard: None (Rf)
Mol. Weight Unit: Rf
Amount unit: ng
E:\2015¿ÎÌâADD3\Êý¾Ý\Gel-Pro analyzer\add3.jpg

Lanes:	Lane  1	Lane  2	Lane  3	Lane  4	Lane  5	Lane  6
Rows	(IOD)	(IOD)	(IOD)	(IOD)	(IOD)	(IOD)
r1	67.158	41.393				
r2				7.5984	166.40	31.164
r3	170.50	72.467				
r4			459.84	418.44	582.12	381.65
r5	153.54	47.273				
r6			283.22	239.34	444.06	237.90
Sum	391.20	161.13	743.06	665.38	1192.6	650.72
In Lane	504.17	206.11	851.91	736.91	1349.5	744.02
