# Supplementary material for: Downregulation of microRNA-145 may contribute to liver fibrosis in biliary atresia by targeting ADD3
Source: PLoS One. 2017 Sep 13;12(9):e0180896. doi: 10.1371/journal.pone.0180896 (PMC5597134; doi:10.1371/journal.pone.0180896)
Supplement: S1 Data — (ZIP) [file pone.0180896.s003.zip › Supplement data/WB--Akt.txt]

Experiment Id: -1
Date/Time: 2017-01-19 09:20:40
Modified Date/Time: 2017-01-19 09:20:40
Title: 
Experimenter: JPM
Images: 
Description: 
Mol. Weight Standard: None (Rf)
Mol. Weight Unit: Rf
Amount unit: ng
E:\2015¿ÎÌâADD3\Êý¾Ý\Gel-Pro analyzer\akt.jpg

Lanes:	Lane  1	Lane  2	Lane  3	Lane  4	Lane  5	Lane  6
Rows	(IOD)	(IOD)	(IOD)	(IOD)	(IOD)	(IOD)
r1				1708.1	2138.8	2880.4
r2	2733.4	2448.1	2490.9			
r3					166.94	3.2947
r4	15.543	125.16	218.86			
Sum	2749	2573.2	2709.8	1708.1	2305.7	2883.7
In Lane	2813.2	2596.4	2831.1	1855	2349.5	3004.3
