# Supplementary material for: Downregulation of microRNA-145 may contribute to liver fibrosis in biliary atresia by targeting ADD3
Source: PLoS One. 2017 Sep 13;12(9):e0180896. doi: 10.1371/journal.pone.0180896 (PMC5597134; doi:10.1371/journal.pone.0180896)
Supplement: S1 Data — (ZIP) [file pone.0180896.s003.zip › Supplement data/WB--b-actin (compared to p-Akt).txt]

Experiment Id: -1
Date/Time: 2017-04-19 10:48:32
Modified Date/Time: 2017-01-19 18:23:32
Title: 
Experimenter: JPM
Images: 
Description: 
Mol. Weight Standard: None (Rf)
Mol. Weight Unit: Rf
Amount unit: ng
E:\2015¿ÎÌâADD3\Êý¾Ý\ÐÂ½¨ÎÄ¼þ¼Ð\Ô­Í¼\b-actin¶ÔÓ¦akt.jpg

  Lanes:	 Lane  1	 Lane  2	 Lane  3	 Lane  4	 Lane  5	 Lane  6
    Rows	   (IOD)	   (IOD)	   (IOD)	   (IOD)	   (IOD)	   (IOD)
      r1	  549.48	        	  461.27	  607.55	  442.39	  322.17
      r2	        	  476.49	        	        	        	        
     Sum	  549.48	  476.49	  461.27	  607.55	  442.39	  322.17
 In Lane	  562.01	  488.07	  474.43	  616.10	  456.93	  332.99
