# Supplementary material for: Downregulation of microRNA-145 may contribute to liver fibrosis in biliary atresia by targeting ADD3
Source: PLoS One. 2017 Sep 13;12(9):e0180896. doi: 10.1371/journal.pone.0180896 (PMC5597134; doi:10.1371/journal.pone.0180896)
Supplement: S1 Data — (ZIP) [file pone.0180896.s003.zip › Supplement data/WB--b-actin (compared tp ADD3).txt]

Experiment Id: -1
Date/Time: 2017-01-18 23:39:17
Modified Date/Time: 2017-01-18 00:07:21
Title: 
Experimenter: JPM
Images: 
Description: 
Mol. Weight Standard: None (Rf)
Mol. Weight Unit: Rf
Amount unit: ng
E:\2015¿ÎÌâADD3\Êý¾Ý\Gel-Pro analyzer\b-actin¶ÔÓ¦add3.jpg

Lanes:	Lane  1	Lane  2	Lane  3	Lane  4	Lane  5	Lane  6
Rows	(IOD)	(IOD)	(IOD)	(IOD)	(IOD)	(IOD)
r1		4823.1	4914.7	3554	3747.4	2468.7
r2	7845.2					
Sum	7845.2	4823.1	4914.7	3554	3747.4	2468.7
In Lane	8077.4	4852.5	4957.8	3554	3802.5	2517.2
