# Supplementary material for: Downregulation of microRNA-145 may contribute to liver fibrosis in biliary atresia by targeting ADD3
Source: PLoS One. 2017 Sep 13;12(9):e0180896. doi: 10.1371/journal.pone.0180896 (PMC5597134; doi:10.1371/journal.pone.0180896)
Supplement: S1 Data — (ZIP) [file pone.0180896.s003.zip › Supplement data/WB--p-Akt.txt]

Experiment Id: -1
Date/Time: 2017-04-19 10:48:32
Modified Date/Time: 2017-04-19 18:23:32
Title: 
Experimenter: JPM
Images: 
Description: 
Mol. Weight Standard: None (Rf)
Mol. Weight Unit: Rf
Amount unit: ng
E:\2015¿ÎÌâADD3\Êý¾Ý\ÐÂ½¨ÎÄ¼þ¼Ð\p-aktÐ¡Í¼.jpg

Lanes:	Lane  1	Lane  2	Lane  3	Lane  4	Lane  5	Lane  6
Rows	(IOD)	(IOD)	(IOD)	(IOD)	(IOD)	(IOD)
r1				513.51	142.74	128.44
r2	462.91	342.19	455.46			
Sum	462.91	342.19	455.46	513.51	142.74	128.44
In Lane	486.73	369.62	477.22	534.31	152.18	143.16
