# Supplementary material for: Downregulation of microRNA-145 may contribute to liver fibrosis in biliary atresia by targeting ADD3
Source: PLoS One. 2017 Sep 13;12(9):e0180896. doi: 10.1371/journal.pone.0180896 (PMC5597134; doi:10.1371/journal.pone.0180896)
Supplement: S1 Data — (ZIP) [file pone.0180896.s003.zip › Supplement data/qPCR-Down-expressed miR-145.xlsx]

## Sheet: Sheet1
Group	c-ADD3 Ct	U6 Ct	△Ct	△△Ct	2-△△Ct
BA	25.498	18.528	6.97	1.564	0.338212
	21.767	14.759	7.008	1.602	0.32942
	24.147	14.662	9.485	4.079	0.0591696
	25.307	16.634	8.673	3.267	0.103881
	25.652	18.226	7.426	2.02	0.246558
	26.314	17.384	8.93	3.524	0.0869302
	28.347	19.705	8.642	3.236	0.106137
	27.919	18.211	9.708	4.302	0.0506954
	26.298	19.528	6.77	1.364	0.388504
	25.104	16.664	8.44	3.034	0.122089
	28.831	18.923	9.908	4.502	0.044133
	25.39	16.331	9.059	3.653	0.0794946
	27.372	19.142	8.23	2.824	0.141218
	25.527	18.35	7.177	1.771	0.293006
	26.532	18.801	7.731	2.325	0.199575
CC	25.101	20.396	4.705	-0.701	1.62563
	27.548	21.433	6.115	0.709	0.611744
	23.541	16.899	6.642	1.236	0.424548
	25.864	19.141	6.723	1.317	0.401369
	24.483	19.077	5.406	0	1
	24.917	17.429	7.488	2.082	0.236187
	23.443	14.542	8.901	3.495	0.0886952
	25.806	19.922	5.884	0.477999	0.717973
	29.847	19.219	10.628	5.222	0.026793
	25.204	17.33	7.874	2.468	0.180741
	29.761	19.159	10.602	5.196	0.0272803
	21.231	13.359	7.872	2.466	0.180992
	20.149	11.895	8.254	2.848	0.138889
	25.202	17.9	7.302	1.896	0.268687
	22.317	15.663	6.654	1.248	0.421032
