# Supplementary material for: Downregulation of microRNA-145 may contribute to liver fibrosis in biliary atresia by targeting ADD3
Source: PLoS One. 2017 Sep 13;12(9):e0180896. doi: 10.1371/journal.pone.0180896 (PMC5597134; doi:10.1371/journal.pone.0180896)
Supplement: S1 Data — (ZIP) [file pone.0180896.s003.zip › Supplement data/qPCR-Over-expressed ADD3.xls]

## Sheet: Sheet1
Group	c-ADD3 Ct	GAPDH Ct	△Ct	△△Ct	2-△△Ct
BA	23.424	22.624	0.799999	-0.566	1.48041
	24.218	23.454	0.764	-0.601999	1.51782
	23.43	22.976	0.454	-0.911999	1.88165
	21.751	21.746	0.00499916	-1.361	2.56863
	23.135	22.47	0.665001	-0.700998	1.62563
	24.427	23.344	1.083	-0.282999	1.21672
	25.404	24.884	0.519999	-0.846001	1.79751
	25.962	24.835	1.127	-0.238998	1.18017
	33.598	30.775	2.823	1.457	0.36425
	31.647	30.634	1.013	-0.353001	1.27721
	31.864	30.188	1.676	0.310001	0.806641
	29.051	26.093	2.958	1.592	0.331711
	26.185	23.918	2.267	0.901001	0.535515
	26.261	23.965	2.296	0.93	0.524858
CC	26.42	24.748	1.672	0.306002	0.80888
	28.645	27.174	1.471	0.105001	0.929804
	29.799	27.603	2.196	0.83	0.562529
	30.525	28.538	1.987	0.621	0.65022
	32.486	28.847	3.639	2.273	0.206899
	27.549	25.379	2.17	0.804001	0.572759
	27.132	26.281	0.851	-0.514999	1.42899
	28.974	26.272	2.702	1.336	0.396117
	31.499	29.219	2.28	0.914001	0.530711
	29.314	27.788	1.526	0.16	0.895025
	31.393	28.746	2.647	1.281	0.41151
	28.795	27.137	1.658	0.292002	0.816768
	26.133	24.767	1.366	0	1
	29.802	27.625	2.177	0.811001	0.569986
