# Supplementary material for: Downregulation of microRNA-145 may contribute to liver fibrosis in biliary atresia by targeting ADD3
Source: PLoS One. 2017 Sep 13;12(9):e0180896. doi: 10.1371/journal.pone.0180896 (PMC5597134; doi:10.1371/journal.pone.0180896)
Supplement: S1 Data — (ZIP) [file pone.0180896.s003.zip › Supplement data/qPCR-Post-transfection ADD3 Expression.xlsx]

## Sheet: Sheet1
Group	c-ADD3 Ct	GAPDH Ct	△Ct	△△Ct	2-△△Ct
MiR-145	38.758	27.033	11.725	2.42	0.186856
	39.758	28.065	11.693	2.388	0.191047
	39.758	28.129	11.629	2.324	0.199713
MiR-145-5p	38.442	27.317	11.125	1.82	0.283221
	39.373	27.987	11.386	2.081	0.23635
	38.6	27.902	10.698	1.393	0.380773
MiR-145-3p	38.461	28.543	9.918	0.613	0.653836
	38.47	28.289	10.181	0.876001	0.544876
	39.224	29.037	10.187	0.881998	0.542615
Anti-MiR-145	38.368	27.849	10.519	1.214	0.431072
	37.749	27.819	9.93	0.625	0.64842
	37.263	27.954	9.309	0.00399971	0.997231
Blank Vector	38.2124	28.172	10.0404	0.735363	0.600667
	38.3124	28.512	9.80036	0.495357	0.709386
	38.262	28.642	9.62	0.315001	0.803851
NC	39.215	29.081	10.134	0.829	0.562919
	37.569	28.264	9.305	0	1
	37.825	28.414	9.411	0.106001	0.92916
	39.715	29.237	10.478	1.173	0.443498
