# Supplementary material for: Downregulation of microRNA-145 may contribute to liver fibrosis in biliary atresia by targeting ADD3
Source: PLoS One. 2017 Sep 13;12(9):e0180896. doi: 10.1371/journal.pone.0180896 (PMC5597134; doi:10.1371/journal.pone.0180896)
Supplement: S1 Data — (ZIP) [file pone.0180896.s003.zip › Supplement data/qPCR-Post-transfection MiR-145-5p Expression.xlsx]

## Sheet: Sheet1
Group	c-ADD3 Ct	U6 Ct	△Ct	△△Ct	2-△△Ct
MiR-145	25.01	12.13	12.88	-0.68	1.60214
	28.22	15.25	12.97	-0.59	1.50525
	26.977	13.979	12.998	-0.562001	1.47632
MiR-145-5p	25.29	12.31	12.98	-0.58	1.49485
	28.33	15.28	13.05	-0.51	1.42405
	26.952	13.829	13.123	-0.437001	1.35379
MiR-145-3p	25.09	11.45	13.64	0.08	0.946058
	28.98	15.17	13.81	0.25	0.840896
	27.224	13.503	13.721	0.161	0.894405
Anti-MiR-145	25.65	11.79	13.86	0.3	0.812252
	28.51	15.03	13.48	-0.08	1.05702
	26.997	13.431	13.566	0.00599998	0.99585
Blank Vector	25.24	11.93	13.31	-0.25	1.18921
	28.79	15.23	13.56	0	1
	24.962	11.12	13.842	0.282	0.82245
NC	25.29	11.96	13.33	-0.23	1.17283
	28.97	15.51	13.46	-0.1	1.07177
	28.616	14.52	14.096	0.536001	0.68968
